# Supplementary material for: Mentalized Affectivity, Helicopter Parenting, and Psychopathological Risk in Emerging Adults: A Network Analysis
Source: Eur J Investig Health Psychol Educ. 2024 Sep 18;14(9):2523–41. doi: 10.3390/ejihpe14090167 (PMC11431566; doi:10.3390/ejihpe14090167)
Supplement: Supplementary file 1 [file ejihpe-14-00167-s001.zip]

Archive with 1 entries (1 files):
- ejihpe-3189363-supplementary.pdf
